# Supplementary material for: A Fetal Fraction Optimized 106-Plex Digital PCR Assay for Non-Invasive Prenatal Testing of Fetal Trisomy
Source: Diagnostics (Basel). 2026 May 27;16(11):1642. doi: 10.3390/diagnostics16111642 (PMC13256678; doi:10.3390/diagnostics16111642)
Supplement: Supplementary file 1 [file diagnostics-16-01642-s001.zip]

Archive with 3 entries (3 files):
- Supplemental Material – dMIQE2020 checklist.xlsx
- Supporting Information.pdf
- Table S8. Locations and sequences_Shared.xlsx
