# Supplementary material for: A Fetal Fraction Optimized 106-Plex Digital PCR Assay for Non-Invasive Prenatal Testing of Fetal Trisomy
Source: Diagnostics (Basel). 2026 May 27;16(11):1642. doi: 10.3390/diagnostics16111642 (PMC13256678; doi:10.3390/diagnostics16111642)
Supplement: Supplementary file 1 [file diagnostics-16-01642-s001.zip › Supplemental Material – dMIQE2020 checklist.xlsx]

## Sheet: dMIQE2020
ITEM TO CHECK	PROVIDED	COMMENT
Column1	Y/N	Column2	Y	Y	raw data uploaded to online repository with ID:
1. SPECIMEN			N	N	raw data included as supplemental files:
Detailed description of specimen type and numbers	Y	Method-Study design and subjects		NA	raw data available on request:
Sampling procedure (including time to storage)	Y	Method-Sample preparation and assessment			raw data not available:
Sample aliquotation, storage conditions and duration	Y	Method-Sample preparation and assessment
2. NUCLEIC ACID EXTRACTION
Description of extraction method including amount of sample processed	Y	Method-Sample preparation and assessment
Volume of solvent used to elute/resuspend extract	Y	Method-Sample preparation and assessment
Number of extraction replicates	N	N/A Patient sample volume is limited for extraction replicates
Extraction blanks included?	N	N/A Commerical extraction product is used
3. NUCLEIC ACID ASSESSMENT AND STORAGE
Method to evaluate quality of nucleic acids	Y	Method-Sample preparation and assessment
Method to evaluate quantity of nucleic acids (including molecular weight and calculations when using mass)	Y	Method-Sample preparation and assessment
Storage conditions: temperature, concentration, duration, buffer, aliquots	Y	Method-Sample preparation and assessment
Clear description of dilution steps used to prepare working DNA solution	Y	Method-Sample preparation and assessment
4. NUCLEIC ACID MODIFICATION
Template modification (digestion, sonication, pre-amplification, bisulphite etc.)	N	N/A No modification is needed
Details of repurification following modification if performed	N	N/A No modification is needed
5. REVERSE TRANSCRIPTION
cDNA priming method and concentration	N	N/A No revese transcription is needed
One or two step protocol (include reaction details for two step)	N	N/A No revese transcription is needed
Amount of RNA added per reaction	N	N/A No revese transcription is needed
Detailed reaction components and conditions	N	N/A No revese transcription is needed
Estimated copies measured with and without addition of RT*	N	N/A No revese transcription is needed
Manufacturer of reagents used with catalogue and lot numbers	N	N/A No revese transcription is needed
Storage of cDNA: temperature, concentration, duration, buffer and aliquots	N	N/A No revese transcription is needed
6. dPCR OLIGONUCLEOTIDES DESIGN AND TARGET INFORMATION
Sequence accession number or official gene symbol	Y	Method-dPCR-NIPT assay design
Method (software) used for design and in silico verification	Y	Method-dPCR-NIPT assay design
Location of amplicon	Y
Amplicon length	Y
Primer and probe sequences (or amplicon context sequence)**	Y
Location and identity of any modifications	N	N/A No modification is needed
Manufacturer of oligonucleotides	Y	Method-dPCR-NIPT assay design
7. dPCR PROTOCOL
Manufacturer of dPCR instrument and instrument model	Y	Method-dPCR-NIPT workflow and data analysis
Buffer/kit manufacturer with catalogue and lot number	Y	Method-dPCR-NIPT workflow and data analysis
Primer and probe concentration	N	N/A Commerical kit is used
Pre-reaction volume and composition (incl. amount of template and if restriction enzyme added)	Y	Method-dPCR-NIPT workflow and data analysis
Template treatment (initial heating or chemical denaturation)	Y	Method-dPCR-NIPT workflow and data analysis
Polymerase identity and concentration, Mg++ and dNTP concentrations***	Y	Method-dPCR-NIPT workflow and data analysis
Complete thermocycling parameters	Y	Method-dPCR-NIPT workflow and data analysis
8. ASSAY VALIDATION
Details of optimisation performed	Y	Results-Analytic validation of the FOS-dPCR-NIPT assay
Analytical specificity (vs. related sequences) and limit of blank (LOB)	Y	Results-Analytic validation of the FOS-dPCR-NIPT assay
Analytical sensitivity/LoD and how this was evaluated	Y	Results-Analytic validation of the FOS-dPCR-NIPT assay
Testing for inhibitors (from biological matrix/extraction)	Y	Results-Analytic validation of the FOS-dPCR-NIPT assay
9. DATA ANALYSIS
Description of dPCR experimental design	Y	Method-dPCR-NIPT workflow and data analysis
Comprehensive details negative and positive of controls (whether applied for QC or for estimation of error)	Y	Method-dPCR-NIPT workflow and data analysis
Partition classification method (thresholding)	Y	Method-dPCR-NIPT workflow and data analysis
Examples of positive and negative experimental results (including fluorescence plots in supplemental material)	Y	Method-dPCR-NIPT workflow and data analysis
Description of technical replication	Y	Method-dPCR-NIPT workflow and data analysis
Repeatability (intra-experiment variation)	Y	Method-dPCR-NIPT workflow and data analysis
Reproducibility (inter-experiment/user/lab etc. variation )	Y	Method-dPCR-NIPT workflow and data analysis
Number of partitions measured (average and standard deviation )	Y	Method-dPCR-NIPT workflow and data analysis
Partition volume	Y	Method-dPCR-NIPT workflow and data analysis
Copies per partition (λ or equivalent ) (average and standard deviation)	Y	Method-dPCR-NIPT workflow and data analysis
dPCR analysis program (source, version)	Y	Method-dPCR-NIPT workflow and data analysis
Description of normalisation method	Y	Method-dPCR-NIPT workflow and data analysis
Statistical methods used for analysis	Y	Method-dPCR-NIPT workflow and data analysis
Data transparency	raw data available on request:
Supplemental Material – dMIQE2020 checklist for authors, reviewers, and editors. Authors should fill detail whether information is provided. Where ‘yes’ is selected use comment box to detail location of information or to include the information. Where ‘no’ is selected use comment box to outline rationale for omission. Sections 4 and 5 may not apply depending on experiment.
* Assessing the absence of DNA using a no RT assay (or where RT has been inactivated) is essential when first extracting RNA. Once the sample has been validated as DNA-free, inclusion of a no-RT control is desirable, but no longer essential.
** Disclosure of the primer and probe sequence is highly desirable and strongly encouraged. However, since not all commercial pre-designed assay vendors provide this information when it is not available assay context sequences must be submitted (Bustin et al. Primer sequence disclosure: A clarification of the miqe guidelines. Clin Chem 2011;57:919-21.)
*** Details of reaction components is highly desirable, however not always possible for commercial disclosure reasons. Inclusion of catalogue number is essential where component reagent details are not available.
