# Supplementary material for: A Fetal Fraction Optimized 106-Plex Digital PCR Assay for Non-Invasive Prenatal Testing of Fetal Trisomy
Source: Diagnostics (Basel). 2026 May 27;16(11):1642. doi: 10.3390/diagnostics16111642 (PMC13256678; doi:10.3390/diagnostics16111642)
Supplement: Supplementary file 1 [file diagnostics-16-01642-s001.zip › Table S8. Locations and sequences_Shared.xlsx]

## Sheet: Target_Primer_Table_MIQE_draft
Chr	Context_start	Context_end	Target_amplicon_bp	Fwd_primer_5to3	Rev_primer_5to3	Fwd_len	Rev_len	Tm_F	Tm_R	Delta_Tm	Amplicon_len
13	21142775	21143525	93	GTTGTAGCATCCATTTAGCC	ACCCAAGTGTCCATCAATAG	20	20	58	58	0	93
13	26137022	26137772	91	TACTGGATCTGTTTGATGGTTC	GGCTTTGAGCACTGGGTAAG	22	20	62	62	0	91
13	27425613	27426363	79	ACCATGATATGACGTGGCAG	GCTGGGCAGATTCCTTGAC	20	19	60	60	0	79
13	27590003	27590753	84	CAGTAGCTGGGATTACAGG	CTAACATGGTGAAACCCCG	19	19	58	58	0	84
13	29812570	29813320	81	ATCAGATATCTCCCTTTGCC	GAAGCGTTTCCTGACGTTC	20	19	58	58	0	81
13	32488127	32488877	83	GAAGTAACATGGATGGAGCTG	AGTGAGAACATGCAGTATTTGG	21	22	62	62	0	83
13	37000107	37000857	84	AGTTCAGGTTTCTCATGTGTTG	TCTGCCTGTGACTTAGGCTC	22	20	62	62	0	84
13	41191155	41191905	75	CAAACACCAAACCTACACAG	TCCACTGGTCATGATTTGTC	20	20	58	58	0	75
13	45501775	45502525	79	TATACAGAATCAACCTTGCAGG	CTATGGACCACAGAAAAGAAAC	22	22	62	62	0	79
13	48040233	48040983	90	AGGGCAAGGTTGCTGATTTAC	ACAAACAGCAAGACTTTGTCTC	21	22	62	62	0	90
13	48246952	48247702	86	TTATTAGAGACGGGTTTCACC	GCACTTTGGGAGACTGAGG	21	19	60	60	0	86
13	49923477	49924227	82	TTTTAAACCCAAGCCTGCAG	ACTATACTGAGGGTGGGAC	20	19	58	58	0	82
13	52020512	52021262	88	TACCTCTTGATGGCGGTGG	CTCCTTGTAGATGGGTTAGG	19	20	60	60	0	88
13	60534682	60535432	94	CTGGGCGACATGGTGAAAC	CCTCTTGAGAAGCTGGGAC	19	19	60	60	0	94
13	75531826	75532576	84	CTATCCTTTTGGGGTGGAG	AAATGGAGTGTTACCAGTCC	19	20	58	58	0	84
13	97347626	97348376	84	AGGCTTGCTTCCCTGAGTC	ATTCTGAGCAGGCTCCCAG	19	19	60	60	0	84
13	99548460	99549210	85	AAAAGCAAGTTGGAGAGGGG	AAGAGTAGAAGGGTTATGACC	20	21	60	60	0	85
13	102858739	102859489	79	TGCTGCAGCCCTAGAGATG	GTGAAGAAGCCCCATTCGC	19	19	60	60	0	79
13	108209235	108209985	81	CATCTTTGGGGCAGCTTTCC	GGTAAGCTCGCATCTAAACAC	20	21	62	62	0	81
13	110623420	110624170	77	TCTGCTGACTGTGACTCTTG	ACATGTTCGGAGCAGTCGG	20	19	60	60	0	77
13	110714475	110715225	80	AAAGTACCGGGTAGTACTCC	TGTCCAGCTCCAAGTGAGG	20	19	60	60	0	80
13	113190496	113191246	91	CTCAGACCCTCACCAAACG	AGCTCCTCTCTGCAGGAAC	19	19	60	60	0	91
13	113315574	113316324	86	GGATTATAGGTGTGAGCCAC	ATCTATGAGGTCCCCGAGC	20	19	60	60	0	86
13	113595611	113596361	82	TCTTTTCAGGTCGCTTTCAGC	AGGAGAGGAAGTAAATGACTAC	21	22	62	62	0	82
13	114317849	114318599	93	ACCTAAAAGCTGGAAGGACG	CAGAACGATCCACGAAGATG	20	20	60	60	0	93
18	3267537	3268287	82	CATTCATCTGTATCTGCAGAG	TATATGGGAGACTTGAGCATC	21	21	60	60	0	82
18	5291637	5292387	76	CCTGATCCCCGATTTCCTC	TGCCTTAAAATAAATCGCCCC	19	21	60	60	0	76
18	9506676	9507426	75	CTGCAACACCTTACTGTCC	CCCAGAAACACCAACAAGC	19	19	58	58	0	75
18	9929690	9930440	81	TGGGTGAGGTGTATTTCTTTTG	CAGATAGTGGGCTTTCTAGAC	22	21	62	62	0	81
18	12660973	12661723	80	AAATTAGCTGGGCATGGTGG	CCCGGGTTCAAGTGATTCC	20	19	60	60	0	80
18	21625330	21626080	85	CTCAGCTCACTGCAACCTC	GCACACACCTATAATCCCAG	19	20	60	60	0	85
18	23465624	23466374	92	ATCCAAGTGTGGCTAGTGG	AGTGGGTTGTTATAGCAGAC	19	20	58	58	0	92
18	23505285	23506035	83	GGCCTGAGCAAGGTTTTAAAG	TGTAACCTTCAGTTACACAGAC	21	22	62	62	0	83
18	31931673	31932423	80	TTCCTTCCCCTCTCACTAC	GTTGGTTTCTGGCAACTCC	19	19	58	58	0	80
18	35068105	35068855	94	CACTAAAAGGAATCAGGAGCG	CAATATGACGAGATGTTCCAAG	21	22	62	62	0	94
18	35336146	35336896	93	TTTTAGCCTGACGTTCAACCC	GTTAAGGACAGAAAATTCCCTG	21	22	62	62	0	93
18	35973346	35974096	90	GTCCAAAACCTGAGCTTTAAC	GCTCAATAACTGTAAGGGAAG	21	21	60	60	0	90
18	42074376	42075126	93	TGGTGACCCACTTTTGCCTC	GCAAAACGGAATTCAGTGTTAG	20	22	62	62	0	93
18	46208291	46209041	86	TGGGGTGGTAGTTGGTTATG	TGACAGAGCGAGACTTCATC	20	20	60	60	0	86
18	47922649	47923399	81	ATGTTCTCTCCAAAGCGTAAG	CCCATCATTCTCCATGGGG	21	19	60	60	0	81
18	49479626	49480376	75	GGTGACCTTGCAGAGAGAG	TAGCAGGAGATGGCTGGAG	19	19	60	60	0	75
18	50284213	50284963	77	GGCTGTTTGGTGACTGGTG	AAGTGCATGGTAGGGCCTG	19	19	60	60	0	77
18	51071934	51072684	81	AGTGGAATTGCTGGATTGTAAG	TGGTGCAGCCATTTTGTAAAAC	22	22	62	62	0	81
18	56637393	56638143	88	GCTGAAATCTTGGTTCTCAAC	AAGGTGGACCTTTTATAGTGG	21	21	60	60	0	88
18	57604075	57604825	79	TGCCTATAATCTCAACACTCG	TGTTGACTGGGCTGGTCTC	21	19	60	60	0	79
18	63329014	63329764	80	GATGAAGTCAGCCCATTATG	TGAAACACATCCAGCCCAG	20	19	58	58	0	80
18	74154152	74154902	79	CGCTATCTTGGCTCACTGC	AGTCCCAGCTACTCGAGAG	19	19	60	60	0	79
18	75198928	75199678	83	TTTGGCATTATCTGAATGGGC	ACTAAGAAAGTGCACTGCATG	21	21	60	60	0	83
18	80001165	80001915	87	GCACAGAAGTCAAGAATTGAG	AAACTCCTGCCTGGACGTC	21	19	60	60	0	87
18	80040551	80041301	93	TTGGGAATTGCTGAGCTGG	GGACAGTGAGCTGGATTTG	19	19	58	58	0	93
21	7767249	7767999	88	TCCTTTCTCCCTTCTCTCTC	AGTGAGCTCTGATCGCACC	20	19	60	60	0	88
21	14984381	14985131	93	GATTACAGGCATGAGCCAC	ACCAGAGTAGATTCCATCTC	19	20	58	58	0	93
21	15800565	15801315	91	GATATAGTTGCGTGTAGGGC	CTAACTCCCTTGCCTTGGC	20	19	60	60	0	91
21	29045992	29046742	88	TTGCTCTGCCACCCAGTTTG	AGGTGGGAGGATCACTTGAG	20	20	62	62	0	88
21	29063260	29064010	93	GCATAATGAAGAGCCATGTC	CCTCATGGATGCACAAGTC	20	19	58	58	0	93
21	31692491	31693241	93	GCAATAACTTGCCCACCTC	GAACAAAGCACTGAGCTGG	19	19	58	58	0	93
21	32605456	32606206	77	ACGTGGCCAGTGGTTTAAGC	TTCACTGAGCCATGATGTCTG	20	21	62	62	0	77
21	33342716	33343466	75	ATAAACCACTCTTCTCAAGGTC	GGATGAAGCCAGAAGAGGAC	22	20	62	62	0	75
21	33465097	33465847	94	TTTGTCAACACCCATTAACAGC	TATCCAATGCTCAGGTGAGAG	22	21	62	62	0	94
21	33552181	33552931	87	CCTATGCTGCAGAACGTTCC	GTTCAGCCATAGGGGACATC	20	20	62	62	0	87
21	33907424	33908174	76	GTGGCCTTAAAACACCATATAC	AAGCAATCTTTGCACCTCAGC	22	21	62	62	0	76
21	34383560	34384310	91	GATTTCAGAGGTAGCGAGTC	ACCCATCCACTTCACATTTAC	20	21	60	60	0	91
21	34567347	34568097	90	GAAGTGGAAATATTTCTGGCC	TGGCTTGATCTCGGCTCAC	21	19	60	60	0	90
21	37239012	37239762	75	GCCTTCAAGGCACGTATTC	AAGTCATGGGTCTTCTCCG	19	19	58	58	0	75
21	39389947	39390697	91	GTGGTCGTTATAGGGAGCC	CATCCTACTCCCACCTCTG	19	19	60	60	0	91
21	43096103	43096853	84	AGGGTTTCACCACGTTGGC	AATCACAGCACTTTGGGAGG	19	20	60	60	0	84
21	43774064	43774814	88	ATTTTAGGATCACAAGTGCACG	TGATCCTGACTTTGGACAAGG	22	21	62	62	0	88
21	43976650	43977400	82	TAGCCTGAATAGCCTGTTTTG	AGTTCTCCCTTCCCTCTGG	21	19	60	60	0	82
21	44053735	44054485	86	CTTGATGTGAACTTCTGAAGTG	GTCCTATCTCTATTAGATCCTG	22	22	62	62	0	86
21	44139117	44139867	89	GGTCATCGAAGCAAGAGTGC	ACAAAGGGGCAGCAGGAAAC	20	20	62	62	0	89
21	44330748	44331498	90	AGAGGGAGACAAAGGCGTG	CTTTGCTTGGATGCGACCC	19	19	60	60	0	90
21	44772238	44772988	90	CTCAGCCCTCTCAGGATAC	TCTGCAGAGCCTTTGGGTG	19	19	60	60	0	90
21	44809283	44810033	85	ACAATCTCTTTCACGCGGTG	GAGCCGTTTTAGCTCATCAG	20	20	60	60	0	85
21	46191737	46192487	92	GCCATTGGGGAGCTGTTTC	GTGTTTCAGCCTTCTCTTCC	19	20	60	60	0	92
21	46279791	46280541	75	TAGCAACTGGCTTTTGTCTCC	ATAGCGCCCTATAGCGACAC	21	20	62	62	0	75
Y	2894912	2895662	86	CTCCTCCTTTAGGGACTTTC	TGAAGACAAGTGAACAAAGCC	20	21	60	60	0	86
Y	2945154	2945904	88	CTTTTGTTCCCTTTTGCTTGAG	AATACAAATGTGCTAAGCCTCC	22	22	62	62	0	88
Y	5214467	5215217	84	CAATTCTGTCATTCTGGTGTTG	ACTCATCCTACCATGAAGCAG	22	21	62	62	0	84
Y	6867695	6868445	91	TACTACAACTCTAGACCCTG	CCACTACAATGCAAATCCTG	20	20	58	58	0	91
Y	6997520	6998270	82	TTCTATGGCTGCATGAATCTG	ACTGCCACCATAAGGTAGTC	21	20	60	60	0	82
Y	8575094	8575844	83	CTGAGGGATTTCATACCTGG	AGAAGAGGCAAGTTTGGAGG	20	20	60	60	0	83
Y	8727520	8728270	79	GAAACACAATCTGGAAGACAG	CAACAGATCTTTTGGCTGCC	21	20	60	60	0	79
Y	9368223	9368973	95	GCATGCATTACATGCCTCC	TCTTCCATTTCACCATTCCC	19	20	58	58	0	95
Y	9468126	9468876	85	ACTGGGGCTAGAGGGTTTAG	TAGGTTTTCGGGTGAGGTGC	20	20	62	62	0	85
Y	12909009	12909759	75	TAAAAGCAGTATCTTGGCGATG	GGAGGTATATAGCGCCCTTC	22	20	62	62	0	75
Y	13356319	13357069	94	TCTCCTGACCTTGTGATCC	GTTAAGAATCACTATCGGGG	19	20	58	58	0	94
Y	14644439	14645189	83	GAAGCCTGAAATGTCTGAAG	TCTCTAGTTCCACTGATGAC	20	20	58	58	0	83
Y	18783095	18783845	79	TCTGAAGTCCTCAGTGGAG	AGCTGCAGATGCATTTCAAC	19	20	58	58	0	79
Y	19725852	19726602	76	TCAAAAGAGCTCATCATCACTG	AACTGCCGTAAGATGGTATTTC	22	22	62	62	0	76
Y	20583796	20584546	91	ACGCTGTTGTGTAGGCTGG	ACTTTAGGAGGCTGAGGCG	19	19	60	60	0	91
Y	20761842	20762592	94	GCCAAAGTCAGTACCATCG	CCAAAGAGGTGTTCCCTAC	19	19	58	58	0	94
Y	21518859	21519609	86	AGATGATGGTGGATACACTCC	CACTTCTTGAAGATGGACCTC	21	21	62	62	0	86
Y	21888652	21889402	77	GGTTTCTTGGCTTGTTCTAC	CGGTGTTATTGATAGTACCC	20	20	58	58	0	77
Y	21881848	21882598	87	CACACACACAGATGAATGGC	GTATCAGGGCTCCAATTTATC	20	21	60	60	0	87
Y	22087210	22087960	79	AGGATTTTAAATGACCTGACGG	ATCAGCTACTGAAGCTTGTGC	22	21	62	62	0	79
Y	22381816	22382566	89	TACCATACTTCACACATACTGG	GGGTTCCAAATTATCTACATGC	22	22	62	62	0	89
Y	22509148	22509898	89	CACACAGATATTATGCTTTGCC	GCCACAGTCAAAACTGTTTGC	22	21	62	62	0	89
Y	22993000	22993750	88	ATCCTTGTGTCGTATAGAGAG	GTTACTGTCAGCTGAATGTAC	21	21	60	60	0	88
Y	23135677	23136427	86	CAAGGAATTTACACTGCAATGG	GTTAGATAGGTGGGCGTGTG	22	20	62	62	0	86
Y	23274433	23275183	95	CTTGAAACATGTATGGTACACC	AATGCCTCACAGTAAATGACAG	22	22	62	62	0	95
Y	24622086	24622836	89	TGACCATTGTTGAGATTGTGAC	TGCCACACAACACCTAGTTTC	22	21	62	62	0	89
Y	24775756	24776506	91	GAAAACATAATCCCTTTGCTCC	TATTCGGCCATCTTGGCTCC	22	20	62	62	0	91
Y	24851093	24851843	86	ATACAAGACTCGGTGATGAGC	CTTATCAGAGTACATCAGCATG	21	22	62	62	0	86
Y	25054071	25054821	95	ACTCTGGAAGAAGATTCACATC	TTCTCCTCTCCTTCCTACGC	22	20	62	62	0	95
Y	25467960	25468710	90	CACTCAACAGTATTGTAGATCC	CATGGTACAGTCATCCAACAG	22	21	62	62	0	90
3	50337020	50338020	77	TGTACGCGTGTCAGTGTGC	CCGGCGATCTACGTTTCAG	19	19	60	60	0	77
